# Supplementary material for: Gold and Cobalt Oxide Nanoparticles Modified Poly-Propylene Poly-Ethylene Glycol Membranes in Poly (ε-Caprolactone) Conduits Enhance Nerve Regeneration in the Sciatic Nerve of Healthy Rats
Source: Int J Mol Sci. 2021 Jul 1;22(13):7146. doi: 10.3390/ijms22137146 (PMC8268459; doi:10.3390/ijms22137146)
Supplement: Supplementary file 1 [file ijms-22-07146-s001.zip]

Archive with 7 entries (6 files):
- ijms-1252180-supplementary-Revised.pdf
- Supplementary file 1-EDS analysis of the membranes-Au-CoO-PCL- Conduit manuscript.pdf
- Supplementary file 2-Au-CoO-PCL- Conduit manuscript.pdf
- __MACOSX/
- __MACOSX/._ijms-1252180-supplementary-Revised.docx
- __MACOSX/._Supplementary file 1-EDS analysis of the membranes-Au-CoO-PCL- Conduit manuscript.pdf
- __MACOSX/._Supplementary file 2-Au-CoO-PCL- Conduit manuscript.pdf
